# Supplementary material for: A mechanistic quantitative systems pharmacology model platform for translational efficacy evaluation and checkpoint combination design of bispecific immuno-modulatory antibodies
Source: Front Pharmacol. 2025 Apr 10;16:1571844. doi: 10.3389/fphar.2025.1571844 (PMC12018249; doi:10.3389/fphar.2025.1571844)
Supplement: Supplementary file 2 [file Table1.xlsx]

## Sheet: Compartments
Name	Description	Capacity	Unit	Reference(DOI)
central	central compartment volume of antibody drugs in mice	0.0007	liter	10.1208/s12248-019-0332-z
peripheral	peripheral compartment volume of antibody drugs in mice	0.0012	liter	fitting
central_4	central compartment volume of SHP099 in mice	0.0007	liter	10.1208/s12248-019-0332-z
peripheral_4	peripheral compartment volume of SHP099 in mice	0.0032	liter	fitting

## Sheet: Species
Name	InitialAmount	InitialAmountUnits	Description	Reference(DOI)
4-1BB:4-1BBL_per_cell	defined by an repeated assignment:[4-1BB:4-1BBL_per_cell] = [4-1BB:4-1BBL_total]/[t cell]	nmol/L	complexes of 4-1BB and 4-1BBL on each t cell	fitting
4-1BB:4-1BBL_total	0	nmol/L	sum of complexes of 4-1BB:4-1BBL	fitting
4-1BB_per_cell	8.3e-13	nmol/L	4-1BB expressed on each t cell	fitting
4-1BBL_per_cell	8.3e-13	nmol/L	4-1BBL expressed on each APC	fitting
activation_1	0	nmol/L	activators recruited by the complexes of 4-1BB and 4-1BBL	fitting
activation_2	0	nmol/L	activators recruited by the complexes of OX40 and OX40L	fitting
Akt_a	0	nmol/L	relative expression of phosphorylated AKT	fitting
Akt_n	1	nmol/L	relative expression of inactive AKT	fitting
APC	0	cell	number of APCs in tumor	fitting
APC_CD155_per_cell	1.7e-12	nmol/L	CD155 expressed on each APC	fitting
APC_MHC:TCR/CD3_per_cell	defined by an repeated assignment:[APC_MHC:TCR/CD3_per_cell] = [APC_MHC:TCR/CD3_total]/[t cell]	nmol/L	complexes of APC_MHC and TCR/CD3 on each t cell	fitting
APC_MHC:TCR/CD3_total	0	nmol/L	sum of complexes of APC_MHC and TCR/CD3	fitting
APC_MHC_per_cell	7e-10	nmol/L	MHC expressed on each APC	10.1073/pnas.0609665104
APC_PD-L1_per_cell	1.3346e-08	nmol/L	PD-L1 expressed on each APC	10.1074/jbc.M112.448126
c1	1	dimensionless		fitting
c2	1	dimensionless		fitting
CD28:CD80/86_per_cell	defined by an repeated assignment:[CD28:CD80/86_per_cell] = [CD28:CD80/86_total]/[t cell]	nmol/L	complexes of CD28 and CD80/86 on each t cell	fitting
CD28:CD80/86_total	0	nmol/L	sum of complexes of CD28 and CD80/86	fitting
CD28_per_cell	1.428e-11	nmol/L	CD28 expressed on each t cell	10.4049/jimmunol.175.3.1575
CD80/86_per_cell	7.8e-11	nmol/L	CD80/86 complex expressed on each APC	10.4049/jimmunol.175.3.1575
CTLA4:CD80/86_per_cell	defined by an repeated assignment:[CTLA4:CD80/86_per_cell] = [CTLA4:CD80/86_total]/[t cell]	nmol/L	complexes of CTLA4 and CD80/86 on each t cell	fitting
CTLA4:CD80/86_total	0	nmol/L	sum of complexes of CTLA4 and CD80/86	fitting
CTLA4_per_cell	6.64e-13	nmol/L	CTLA4 expressed on each t cell	10.4049/jimmunol.175.3.1575
Death cell	0	cell	number of dead tumor cells	fitting
Erk_a	0	dimensionless	relative expression of phosphorylated ERK	fitting
Erk_n	1	dimensionless	relative expression of inactive ERK	fitting
IFN-γ	0	nmol/L	IFN-γ released by t cells	fitting
IL-2	0	nmol/L	IL-2 released by t cells	fitting
inhibitor_1	0	nmol/L	inhibiors recruited by the complexes of PD-1 and PD-L1 on APCs	fitting
inhibitor_2	0	nmol/L	inhibiors recruited by the complexes of CTLA4 and CD80/86 complex	fitting
inhibitor_3	0	nmol/L	inhibiors recruited by the complexes of TIGIT and CD155 on APCs	fitting
inhibitor_n	0	nmol/L	inactived inhibiors recruited by the binding of PD-1 and PD-L1 on APCs	fitting
LAG3_per_cell	1.7e-12	nmol/L	LAG3 expressed on each t cell	fitting
M1	0	cell		fitting
M2	0	cell		fitting
M3	0	cell		fitting
NF-κB	0	nmol/L	NF-κB produced by t cells	fitting
OX40_per_cell	8.3e-13	nmol/L	OX40 expressed on each t cell	fitting
OX40L_per_cell	8.3e-13	nmol/L	OX40L expressed on each APC	fitting
OX40:OX40L_per_cell	defined by an repeated assignment:[OX40:OX40L_per_cell] = [OX40:OX40L_total]/[t cell]	nmol/L	complexes of OX40 and OX40L on each t cell	fitting
OX40:OX40L_total	0	nmol/L	sum of complexes of OX40 and OX40L	fitting
PD-1:APC_PD-L1_per_cell	defined by an repeated assignment:[PD-1:APC_PD-L1_per_cell] = [PD-1:APC_PD-L1_total]/[t cell]	nmol/L	complexes of PD-1 and APC_PD-L1 on each t cell	fitting
PD-1:APC_PD-L1_total	0	nmol/L	sum of complexes of PD-1 and APC_PD-L1	fitting
PD-1:tumor_PD-L1_per_cell	defined by an repeated assignment:[PD-1:tumor_PD-L1_per_cell] = [PD-1:tumor_PD-L1_total]/[t cell]	nmol/L	complexes of PD-1 and tumor_PD-L1 on each t cell	fitting
PD-1:tumor_PD-L1_total	0	nmol/L	sum of complexes of PD-1 and tumor_PD-L1	fitting
PD-1_per_cell	5.14e-12	nmol/L	PD-1 expressed on each t cell	10.1074/jbc.M112.448126
PI3K_a	0	dimensionless	relative expression of phosphorylated PI3K	fitting
PI3K_n	1	dimensionless	relative expression of inactive PI3K	fitting
promoter_1_a	0	dimensionless	relative expression of active promoter produced by ERK	fitting
promoter_1_n	1	dimensionless	relative expression of inactive promoter produced by ERK	fitting
promoter_2_a	0	dimensionless	relative expression of active promoter produced by NF-κB	fitting
promoter_2_n	1	dimensionless	relative expression of inactive promoter produced by NF-κB	fitting
t cell	Calculated by tumor volume	cell	number of t cells in tumor	fitting
TCR/CD3_per_cell	1.66e-10	nmol/L	TCR/CD3 complex expressed on each t cell	10.1016/S1074-7613(00)80490-2
TIGIT:APC_CD155_per_cell	defined by an repeated assignment:[TIGIT:APC_CD155_per_cell] = [TIGIT:APC_CD155_total]/[t cell]	nmol/L	complexes of TIGIT and APC_CD155 on each t cell	fitting
TIGIT:APC_CD155_total	0	nmol/L	sum of complexes of TIGIT and APC_CD155	fitting
TIGIT:tumor_CD155_per_cell	defined by an repeated assignment:[TIGIT:tumor_CD155_per_cell] = [TIGIT:tumor_CD155_total]/[t cell]	nmol/L	complexes of TIGIT and tumor_CD155 on each t cell	fitting
TIGIT:tumor_CD155_total	0	nmol/L	sum of complexes of TIGIT and tumor_CD155	fitting
TIGIT_per_cell	1.7e-12	nmol/L	TIGIT expressed on each t cell	fitting
tumor cell	Calculated by tumor volume	cell	number of tumor cell in tumor	fitting
tumor volume	0	mm3	Volume of the tumor	fitting
tumor_CD155_per_cell	1.7e-12	nmol/L	CD155 expressed on each tumor cell	fitting
tumor_MHC:TCR/CD3_per_cell	defined by an repeated assignment:[tumor_MHC:TCR/CD3_per_cell] = [tumor_MHC:TCR/CD3_total]/[t cell]	nmol/L	complexes of MHC and TCR/CD3 complex on each t cell	fitting
tumor_MHC:TCR/CD3_total	0	nmol/L	sum of complexes of MHC and TCR/CD3 complex	fitting
tumor_PD-L1_per_cell	5.812e-12	nmol/L	PD-L1 expressed on each tumor cell	10.1158/2326-6066.CIR-16-0391
V	0.0001 in vitro 0.003 in vivo	liter	Volume to contain all cells	fitting
Vmax_t cell	[Vmax_t cell] = 85*initial t cell number	cell	maximum number of t cells	fitting
Vmax_tumor cell	In vitro: [Vmax_tumor cell] = 15*initial tumor cell number In vivo: [Vmax_tumor cell] = 35*initial tumor cell number	cell	maximum number of tumor cells	fitting
ZAP70_a	0	dimensionless	relative expression of phosphorylated ZAP70	fitting
ZAP70_n	1	dimensionless	relative expression of inactive ZAP70	fitting
dimer_4-1BB_11_per_cell	defined by an repeated assignment:[dimer_4-1BB_11_per_cell] = [dimer_4-1BB_11]/[t cell]	nmol/L	dimer_4-1BB on each T cell	fitting
trimer_4-1BB*PD-L1_APC_11_per_cell	defined by an repeated assignment:[trimer_4-1BB*PD-L1_APC_11_per_cell] = [trimer_4-1BB*PD-L1_APC_11]/[t cell]	nmol/L	trimer_4-1BB*PD-L1_APC on each T cell	fitting
trimer_4-1BB*PD-L1_tumor_11_per_cell	defined by an repeated assignment:[trimer_4-1BB*PD-L1_tumor_11_per_cell] = [trimer_4-1BB*PD-L1_tumor_11]/[t cell]	nmol/L	trimer_4-1BB*PD-L1_tumor on each T cell	fitting
drug_11_4-1BB*PD-L1	defined by an repeated assignment:[drug_11_4-1BB*PD-L1] = p11*central.drug_central	nmol/L	concentration of drug_11 in the tumor	fitting
p11	0.001	dimensionless	drug_11 distribution coefficient from the central compartment to the tumor	fitting
p3	0.005	dimensionless	drug_3 distribution coefficient from the central compartment to the tumor	fitting

## Sheet: Parameters
Name	Value	Units	Reference(DOI)
k	0.005	1/h	fitting
k12	defined by an initial assignment:[k12] = [Q1]/[central]	1/h	fitting
Q1	0.01725	L/h	10.1038/s41401-020-00550-y
k12_SHP099	defined by an initial assignment:[k12_SHP099] = [Q2]/[central4]		fitting
Q2	0.01	L/h	fitting
k21	defined by an initial assignment:[k21] = [Q1]/[peripheral]	1/h	fitting
k21_SHP099	defined by an initial assignment:[k21_SHP099] = [Q2]/[peripheral4]	1/h	fitting
ka_SHP099	0.07	L/h	fitting
kel_activation_1	11	1/h	fitting
kel_activation_2	50	1/h	fitting
kel_CD28_1	3	1/h	fitting
CL1	12	L/h	fitting
kel_drug	defined by an initial assignment:[kel_drug] = [CL1]/[central]	1/h	fitting
kel_IFN-γ	0.022	1/h	fitting
kel_IL-2	0.03049	1/h	fitting
kel_inhibitor_1	50	1/h	fitting
kel_inhibitor_2	10	1/h	fitting
kel_inhibitor_3	14	1/h	fitting
kel_NF-κB	5560	1/h	fitting
CL2	0.01	L/h	fitting
kel_SHP099	defined by an initial assignment:[kel_SHP099] = [CL2]/[central]	1/h	fitting
kel_t cell	0.03	1/h	fitting
kel_TCR/CD3_1	6.98	1/h	fitting
kel_tumor cell	0.01 in vitro 0.001-0.006 in vivo	1/h	fitting
kf_4-1BB:4-1BBL_per_cell_activation_1	0.001	1/h	fitting
kf_4-1BB_Akt_a	56	1/h	fitting
kf_4-1BB_Erk_a	32	1/h	fitting
kf_abdominal_central	0.1	1/h	fitting
kf_Akt_n	11	1/h	fitting
kf_antiCD3_ZAP70_1	20	1/h	fitting
kf_antiCD3_ZAP70_2	18000	1/h	fitting
kf_APC_MHC:TCR/CD3_CTLA4	5e-09	1/h	fitting
kf_CD28:CD80/86_PI3K	1100	1/h	fitting
kf_CD28_PI3K	250	1/h	fitting
kf_CTLA4:CD80/86_per_cell_inhibitor_2	5	1/h	fitting
kf_CTLA4_Akt_n	55	1/h	fitting
kf_CTLA4_PI3K_n	53	1/h	fitting
kf_CTLA4_ZAP70_n	51	1/h	fitting
kf_drug_activation_1	0.001	1/h	fitting
kf_drug_activation_2	0.001	1/h	fitting
kf_Erk_n	11	1/h	fitting
kf_Erk_promoter_1	1	1/h	fitting
kf_IFN-γ_p	1.22e-07	1/h	fitting
kf_IL-2_Akt_a	1.5	1/h	fitting
kf_IL-2_Erk_a	1.5	1/h	fitting
kf_IL-2_p	4.82e-06	1/h	fitting
kf_LAG3_Akt_n	410	1/h	fitting
kf_LAG3_Erk_n	260	1/h	fitting
kf_MHC:TCR/CD3_ZAP70_1	25	1/h	fitting
kf_MHC:TCR/CD3_ZAP70_2	2100000	1/h	fitting
kf_NF-κB	9000000	1/h	fitting
kf_NF-κB_promoter_2	15	1/h	fitting
kf_OX40_Akt_a	53	1/h	fitting
kf_OX40_NF-κB	100000	1/h	fitting
kf_PD-1:APC_PD-L1_per_cell_inhibitor_1	37.2	1/h	fitting
kf_PD-1_PI3K_n	70	1/h	fitting
kf_PD-1_ZAP70_n	20	1/h	fitting
kf_PI3K_Akt	38.9	1/h	fitting
kf_PI3K_n	32	1/h	fitting
kf_promoter_1_n	0.3	1/h	fitting
kf_promoter_2_n	30	1/h	fitting
kf_SHP099_a	100	1/h	fitting
kf_SHP099_n	0.01	1/h	fitting
kf_TIGIT:APC_CD155_per_cell_inhibitor_3	2	1/h	fitting
kf_TIGIT_Erk_n	54	1/h	fitting
kf_TIGIT_NF-κB_n	15000	1/h	fitting
kf_ZAP70_Erk	20	1/h	fitting
kf_ZAP70_n	2.7	1/h	fitting
kf_ZAP70_PI3K	45	1/h	fitting
kg_t cell	0.059	1/h	fitting
kg_tumor cell	0.01	1/h	fitting
koff_4-1BB:4-1BBL_total	12.6	1/h	10.1038/s41467-018-07136-7
koff_CD28:CD80/86_total	100800	1/h	10.1016/S1074-7613(02)00362-X
koff_CTLA4:CD80/86_total	324.3	1/h	10.1084/jem.185.3.393
koff_OX40:OX40L_total	0.1368	1/h	10.1074/jbc.272.8.5275
koff_PD-1:PD-L1_total	158.7	1/h	10.1038/s41598-017-17963-1
koff_TIGIT:CD155	1.15	1/h	10.1038/ni.1674
koff_MHC:TCR/CD3	205.2	1/h
kon_4-1BB:4-1BBL_total	0.147	L/nmol/h	10.1038/s41467-018-07136-7
kon_CD28:CD80/86_total	5.04	L/nmol/h	10.1016/S1074-7613(02)00362-X
kon_CTLA4:CD80/86_total	0.772	L/nmol/h	10.1084/jem.185.3.393
kon_OX40:OX40L_total	0.684	L/nmol/h	10.1074/jbc.272.8.5275
kon_PD-1:PD-L1_total	0.00186	L/nmol/h	10.1038/s41598-017-17963-1
kon_TIGIT:CD155	2.3	L/nmol/h	10.1038/ni.1674
kon_MHC:TCR/CD3	0.002279	L/nmol/h	10.1111/j.1365-2567.2008.03015.x
km1	1E-15～1E-13	dimensionless	fitting
km2	1E-11～1E-9	dimensionless	fitting
n3	4E-6～1.06E-5	dimensionless	fitting
km4	1.7E-6～1E-5	dimensionless	fitting
km5	0.01	dimensionless	fitting
km6	1E-9～1E-7	dimensionless	fitting
km7	1E-5～1E-3	dimensionless	fitting
km8	1E-5～1E-3	dimensionless	fitting
km9	1E-5～1E-3	dimensionless	fitting
km10	1E-6～1E-5	dimensionless	fitting
km11	1E-4～1.5E-3	dimensionless	fitting
km12	2E-6～2E-5	dimensionless	fitting
km13	2E-6～2E-5	dimensionless	fitting
km14	100	dimensionless	fitting
km15	100	dimensionless	fitting
km16	1.328e-12	dimensionless	fitting
km17	1e-10	dimensionless	fitting
km18	0.0001	dimensionless	fitting
km19	1	dimensionless	fitting
km20	0.1	dimensionless	fitting
km21	1000	dimensionless	fitting
km22	9	dimensionless	fitting
km23	4000	dimensionless	fitting
km24	1e-08	dimensionless	fitting
km25	1e-08	dimensionless	fitting
km26	1e-06	dimensionless	fitting
km27	1e-08	dimensionless	fitting
km28	1e-11	dimensionless	fitting
km29	1e-14	dimensionless	fitting
km30	1e-10	dimensionless	fitting
km31	1e-10	dimensionless	fitting
km32	1e-10	dimensionless	fitting
kon_drug_3_PD-L1	0.245	L/nmol/h	10.1038/s41598-022-22975-7
koff_drug_3_PD-L1	0.669	L/nmol/h	10.1038/s41598-022-22975-7
kon_drug_3_TIGIT	0.648	L/nmol/h	10.1038/s41598-022-22975-7
koff_drug_3_TIGIT	0.216	L/nmol/h	10.1038/s41598-022-22975-7
kon_drug_11_PD-L1	2.19	L/nmol/h	10.1038/s41467-021-24767-5
koff_drug_11_PD-L1	1.0731	L/nmol/h	10.1038/s41467-021-24767-5
kon_drug_11_4-1BB	1.23	L/nmol/h	10.1038/s41467-021-24767-5
koff_drug_11_4-1BB	2.4846	L/nmol/h	10.1038/s41467-021-24767-5

## Sheet: Reactions
Name	Fluxes
absorption_drug	kf_abdominal_central*[abdominal cavity].drug_abdominal*[abdominal cavity]
clearance_drug	kel_drug*central.drug_central*central
transportation_drug	k12*central.drug_central*central-k21*peripheral.drug_peripheral*peripheral
phosphorylation_ZAP70_1	kf_antiCD3_ZAP70_1*antiCD3*ZAP70_n*[TCR/CD3]
internalization_CD3	[kel_TCR/CD3_1]*[TCR/CD3]*antiCD3
phosphorylation_ZAP70_2	kf_antiCD3_ZAP70_2*ZAP70_n*antiCD3*antiCD28*[TCR/CD3]*CD28
activation_OX40_1	[kf_OX40_NF-κB]*(activation_2/(activation_2+km10))
binding_1	[kon_MHC:TCR/CD3]*(APC_MHC_per_cell*APC/V-[APC_MHC:TCR/CD3_total])*([TCR/CD3_per_cell]*[t cell]/V-[APC_MHC:TCR/CD3_total]-[tumor_MHC:TCR/CD3_total])
binding_2	[kon_CD28:CD80/86_total]*(CD28_per_cell*[t cell]/V-[CD28:CD80/86_total])*([CD80/86_per_cell]*APC/V-[CD28:CD80/86_total]-[CTLA4:CD80/86_total])
internalization_CD28	kel_CD28_1*CD28*antiCD28
binding_3	[kon_PD-1:APC_PD-L1_total]*([PD-1_per_cell]*[t cell]/V-[PD-1:APC_PD-L1_total]-[PD-1:tumor_PD-L1_total])*([APC_PD-L1_per_cell]*APC/V-[PD-1:APC_PD-L1_total]-[dimer_PD-L1_APC_3]-[trimer_TIGIT*PD-L1_APC_3]-[dimer_PD-L1_APC_11]-[trimer_4-1BB*PD-L1_APC_11])
dephosphorylation_ZAP70_1	kf_ZAP70_n_1*ZAP70_a
dephosphorylation_ZAP70_2	kf_ZAP70_n_2*ZAP70_a
inhibition_PD-1_1	[kf_PD-1_ZAP70_n]*ZAP70_a*(inhibitor_1/(inhibitor_1+km4))
phosphorylation_PI3K_1	kf_ZAP70_PI3K*PI3K_n*ZAP70_a
phosphorylation_PI3K_2	kf_CD28_PI3K*PI3K_n*antiCD28*CD28
dephosphorylation_PI3K_1	kf_PI3K_n_1*PI3K_a
phosphorylation_ZAP70_ APC_MHC:TCR/CD3	[kf_MHC:TCR/CD3_ZAP70_1]*ZAP70_n*([APC_MHC:TCR/CD3_per_cell]/([APC_MHC:TCR/CD3_per_cell]+1e-10))*([CD28:CD80/86_per_cell]/([CD28:CD80/86_per_cell]+1e-4))
dephosphorylation_PI3K_2	kf_PI3K_n_2*PI3K_a
inhibition_PD-1_2	[kf_PD-1_PI3K_n]*PI3K_a*(inhibitor_1/(inhibitor_1+km5))
inhibition_CTLA4_1	kf_CTLA4_ZAP70_n*ZAP70_a*(inhibitor_2/(inhibitor_2+km7))
phosphorylation_AKT	kf_PI3K_Akt*Akt_n*PI3K_a
dephosphorylation_AKT	kf_Akt_n*Akt_a
phosphorylation_ERK	kf_ZAP70_Erk*Erk_n*ZAP70_a
dephosphorylation_ERK	kf_Erk_n*Erk_a
inhibition_CTLA4_2	kf_CTLA4_PI3K_n*PI3K_a*(inhibitor_2/(inhibitor_2+km8))
inhibition_CTLA4_3	kf_CTLA4_Akt_n*Akt_a*(inhibitor_2/(inhibitor_2+km9))
activation_4-1BB_1	[kf_4-1BB_Erk_a]*Erk_n*(activation_1/(activation_1+km11))
activation_OX40_2	kf_OX40_Akt_a*Akt_n*(activation_2/(activation_2+km10))
dephosphorylation_ZAP70_3	kf_ZAP70_n_3*ZAP70_a
Clearance_IFN-γ	[kel_IFN-γ]*tumor.[IFN-γ]
phosphorylation_PI3K_3	[kf_CD28:CD80/86_PI3K]*tumor.PI3K_n*([CD28:CD80/86_per_cell]/([CD28:CD80/86_per_cell]+km19))
dephosphorylation_PI3K_3	kf_PI3K_n_3*tumor.PI3K_a
dissociation_OX40:OX40L_total	[koff_OX40:OX40L_total]*tumor.[OX40:OX40L_total]
phosphorylation_NF-κB	[kf_NF-κB]*Akt_a
dephosphorylation_NF-κB	[kel_NF-κB]*tumor.[NF-κB]
production_IL-2	[kf_IL-2_p]*((promoter_2_a+promoter_1_a)/(promoter_2_a+promoter_1_a+km23))
Clearance_IL-2	[kel_IL-2]*tumor.[IL-2]
inhibition_TIGIT_1	kf_TIGIT_Erk_n*tumor.Erk_a*(inhibitor_3/(inhibitor_3+km12))
inhibition_TIGIT_2	[kf_TIGIT_NF-κB_n]*(inhibitor_3/(inhibitor_3+km13))*tumor.[NF-κB]
production_IFN-γ	[kf_IFN-γ_p]*((promoter_2_a+promoter_1_a)/(promoter_2_a+promoter_1_a+km22))
binding_4	[kon_PD-1:tumor_PD-L1]*([PD-1_per_cell]*[t cell]/V-[PD-1:tumor_PD-L1_total]-[PD-1:APC_PD-L1_total])*([tumor_PD-L1_per_cell]*([tumor cell]+M1+M2+M3)/V-[PD-1:tumor_PD-L1_total]-[dimer_PD-L1_tumor_3]-[trimer_TIGIT*PD-L1_tumor_3]-[dimer_PD-L1_tumor_11]-[trimer_4-1BB*PD-L1_tumor_11]-)
elimination_inhibitor_1	kel_inhibitor_1*tumor.inhibitor_1
elimination_inhibitor_2	kel_inhibitor_2*tumor.inhibitor_2
elimination_activation_1	kel_activation_1*tumor.activation_1
elimination_activation_2	kel_activation_2*tumor.activation_2
elimination_inhibitor_3	kel_inhibitor_3*tumor.inhibitor_3
increase_CTLA4	[kf_APC_MHC:TCR/CD3_CTLA4]*([APC_MHC:TCR/CD3_per_cell]/([APC_MHC:TCR/CD3_per_cell]+1e-5))*(1-[CTLA4_per_cell]/km16)
inhibition_LAG3_1	kf_LAG3_Erk_n*tumor.Erk_a*((LAG3_per_cell*[t cell]/V)/[t cell])/(((LAG3_per_cell*[t cell]/V)/[t cell])+km6)
inhibition_LAG3_2	kf_LAG3_Akt_n*tumor.Akt_a*((LAG3_per_cell*[t cell]/V)/[t cell])/(((LAG3_per_cell*[t cell]/V)/[t cell])+km6)
phosphorylation_ERK_promoter_1	kf_Erk_promoter_1*tumor.promoter_1_n*(Erk_a/(km20+Erk_a))
deactivation_promoter_1	kf_promoter_1_n*tumor.promoter_1_a
production_NF-κB_promoter_2	[kf_NF-κB_promoter_2]*tumor.promoter_2_n*([NF-κB]/([NF-κB]+km21))
deactivation_promoter_2	kf_promoter_2_n*tumor.promoter_2_a
phosphorylation_ERK_IL-2	[kf_IL-2_Erk_a]*([IL-2]/([IL-2]+km24))*Erk_n
phosphorylation_AKT_IL-2	[kf_IL-2_Akt_a]*([IL-2]/([IL-2]+km25))*Akt_n
activation_4-1BB_2	[kf_4-1BB_Akt_a]*tumor.Akt_n*(activation_1/(activation_1+km11))
activation_OX40_3	[kf_OX40_NF-κB]*(activation_2/(activation_2+km10))
production_inhibitor_1	[kf_PD-1:APC_PD-L1_per_cell_inhibitor_1]*([PD-1:APC_PD-L1_per_cell]/([PD-1:APC_PD-L1_per_cell]+km28))
binding_5	[kon_CTLA4:CD80/86_total]*([CTLA4_per_cell]*[t cell]/V-[CTLA4:CD80/86_total]-[dimer_CTLA4_10])*([CD80/86_per_cell]*APC/V-[CTLA4:CD80/86_total]-[CD28:CD80/86_total])
production_inhibitor_2	[kf_CTLA4:CD80/86_per_cell_inhibitor_2]*([CTLA4:CD80/86_per_cell]/([CTLA4:CD80/86_per_cell]+km29))
binding_6	[kon_4-1BB:4-1BBL_total]*([4-1BB_per_cell]*[t cell]/V-[4-1BB:4-1BBL_total]-[dimer_4-1BB_11]-[trimer_4-1BB*PD-L1_APC_11]-[trimer_4-1BB*PD-L1_tumor_11])*([4-1BBL_per_cell]*APC/V-[4-1BB:4-1BBL_total])
production_activation_1	[kf_4-1BB:4-1BBL_per_cell_activation_1]*([4-1BB:4-1BBL_per_cell]/([4-1BB:4-1BBL_per_cell]+km30))
binding_7	[kon_OX40:OX40L_total]*(OX40_per_cell*[t cell]/V)*(OX40L_per_cell*APC/V-[OX40:OX40L_total])
production_activation_2	[kf_OX40:OX40L_per_cell_activation_2]*([OX40:OX40L_per_cell]/([OX40:OX40L_per_cell]+km31))
binding_8	[kon_TIGIT:CD155]*(TIGIT_per_cell*[t cell]/V-[TIGIT:APC_CD155_total]-[trimer_TIGIT*PD-L1_APC_3]-dimer_TIGIT_3-[trimer_TIGIT*PD-L1_tumor_3]-[TIGIT:tumor_CD155_total])*(APC_CD155_per_cell*APC/V-[TIGIT:APC_CD155_total])
production_inhibitor_3	[kf_TIGIT:APC_CD155_per_cell_inhibitor_3]*([TIGIT:APC_CD155_per_cell]/([TIGIT:APC_CD155_per_cell]+km32))
growth_tumor	[kg_tumor cell]*[tumor cell]*(1-[tumor cell]/[Vmax_tumor cell])
killing_tumor_vitro	[kel_tumor cell]*(1+n3*(Erk_a/(Erk_a+1e-1))*(Akt_a/(Akt_a+1e-1))*([NF-κB]/([NF-κB]+1e-1))*([IFN-γ]/([IFN-γ]+1e-3))*(1-([PD-1:tumor_PD-L1_per_cell]/([PD-1:tumor_PD-L1_per_cell]+km1)))*(1-([TIGIT:tumor_CD155_per_cell]/([TIGIT:tumor_CD155_per_cell]+km2))))*[tumor cell]
growth_t	[kg_t cell]*([IL-2]/([IL-2]+km27))*[t cell]*(1-[t cell]/[Vmax_t cell])
killing_t	[kel_t cell]*tumor.[t cell]
phosphorylation_ZAP70_MHC:TCR/CD3	[kf_MHC:TCR/CD3_ZAP70_2]*tumor.ZAP70_n*([tumor_MHC:TCR/CD3_per_cell]/([tumor_MHC:TCR/CD3_per_cell]+km26))
dephosphorylation_ZAP70_4	kf_ZAP70_n_4*tumor.ZAP70_a
dissociation_tumor_MHC:TCR/CD3_total	[koff_MHC:TCR/CD3]*tumor.[tumor_MHC:TCR/CD3_total]
binding_9	[kon_MHC:TCR/CD3]*([TCR/CD3_per_cell]*[t cell]/V-[tumor_MHC:TCR/CD3_total])*(tumor_MHC_per_cell*([tumor cell]+M1+M2+M3)/V-[tumor_MHC:TCR/CD3_total]-[APC_MHC:TCR/CD3_total])
binding_10	[kon_PD-1:tumor_PD-L1]*([PD-1_per_cell]*[t cell]/V-[PD-1:tumor_PD-L1_total]-[PD-1:APC_PD-L1_total])*([tumor_PD-L1_per_cell]*([tumor cell]+M1+M2+M3)/V-[PD-1:tumor_PD-L1_total]-[dimer_PD-L1_tumor_3]-[trimer_TIGIT*PD-L1_tumor_3]-[dimer_PD-L1_tumor_11]-[trimer_4-1BB*PD-L1_tumor_11])
dissociation_PD-1:tumor_PD-L1_total	[koff_PD-1:tumor_PD-L1]*tumor.[PD-1:tumor_PD-L1_total]
binding_11	[kon_TIGIT:CD155]*(TIGIT_per_cell*[t cell]/V-[TIGIT:tumor_CD155_total]-[TIGIT:APC_CD155_total]-dimer_TIGIT_3-[trimer_TIGIT*PD-L1_tumor_3]-[trimer_TIGIT*PD-L1_APC_3])*(tumor_CD155_per_cell*([tumor cell]+M1+M2+M3)/V-[TIGIT:tumor_CD155_total])
dissociation_TIGIT:tumor_CD155_total	[koff_TIGIT:CD155_total]*tumor.[TIGIT:tumor_CD155_total]
dissociation_APC_MHC:TCR/CD3_total	[koff_MHC:TCR/CD3]*tumor.[APC_MHC:TCR/CD3_total]
dissociation_CD28:CD80/86_total	[koff_CD28:CD80/86_total]*tumor.[CD28:CD80/86_total]
dissociation_PD-1:APC_PD-L1_total	[koff_PD-1:APC_PD-L1_total]*tumor.[PD-1:APC_PD-L1_total]
dissociation_CTLA4:CD80/86_total	[koff_CTLA4:CD80/86_total]*tumor.[CTLA4:CD80/86_total]
dissociation_4-1BB:4-1BBL_total	[koff_4-1BB:4-1BBL_total]*tumor.[4-1BB:4-1BBL_total]
transduction_1_2	k*tumor.M1
transduction_2_3	k*tumor.M2
transduction_3_n	k*tumor.M3
killing_tumor_vivo	[kel_tumor cell]*(1+5*(SHP099/(SHP099+km14))+n3*(Erk_a/(Erk_a+1e-1))*(Akt_a/(Akt_a+1e-1))*([NF-κB]/([NF-κB]+1e-1))*([IFN-γ]/([IFN-γ]+1e-3))*(c1-([PD-1:tumor_PD-L1_per_cell]/([PD-1:tumor_PD-L1_per_cell]+km1)))*(c2-([TIGIT:tumor_CD155_per_cell]/([TIGIT:tumor_CD155_per_cell]+km2))))*[tumor cell]
inhibitor_1_n	kf_SHP099_n*tumor.inhibitor_1*(SHP099/(SHP099+km15))
inhibitor_1_a	kf_SHP099_a*tumor.inhibitor_n
absorption_SHP099	ka_SHP099*GI_tract_4.drug_GI*GI_tract_4
transportation_SHP099	k12_SHP099*central_4.drug_central*central_4 - k21_SHP099*peripheral_4.drug_peripheral*peripheral_4
clearance _SHP099	kel_SHP099*central_4.drug_central*central_4
dissociation_TIGIT:APC_CD155_total	[koff_TIGIT:CD155_total]*tumor.[TIGIT:APC_CD155_total]
binding_dimer_PD-L1_tumor_TIGIT	kon_drug_3_TIGIT*[dimer_PD-L1_tumor_3]*(TIGIT_per_cell*[t cell]/V-[trimer_TIGIT*PD-L1_APC_3]-[TIGIT:tumor_CD155_total]-dimer_TIGIT_3-[TIGIT:APC_CD155_total]-[trimer_TIGIT*PD-L1_tumor_3])
dissociation_ trimer_TIGIT*PD-L1_tumor_1	koff_drug_3_TIGIT*tumor.[trimer_TIGIT*PD-L1_tumor_3]
binding_dimer_TIGIT_PD-L1_tumor	[kon_drug_3_PD-L1]*dimer_TIGIT_3*([tumor_PD-L1_per_cell]*([tumor cell]+M1+M2+M3)/V-[trimer_TIGIT*PD-L1_tumor_3]-[PD-1:tumor_PD-L1_total]-[dimer_PD-L1_tumor_3])
dissociation_ trimer_TIGIT*PD-L1_tumor_2	[koff_drug_3_PD-L1]*tumor.[trimer_TIGIT*PD-L1_tumor_3]
binding_dimer_PD-L1_tumor_3	[kon_drug_3_PD-L1]*([drug_3_TIGIT*PD-L1]-dimer_TIGIT_3-[dimer_PD-L1_tumor_3]-[dimer_PD-L1_APC_3]-[trimer_TIGIT*PD-L1_tumor_3]-[trimer_TIGIT*PD-L1_APC_3])*([tumor_PD-L1_per_cell]*([tumor cell]+M1+M2+M3)/V-[dimer_PD-L1_tumor_3]-[trimer_TIGIT*PD-L1_tumor_3]-[PD-1:tumor_PD-L1_total])
dissociation_ dimer_PD-L1_tumor_3	[koff_drug_3_PD-L1]*tumor.[dimer_PD-L1_tumor_3]
binding_dimer_TIGIT	kon_drug_3_TIGIT*([drug_3_TIGIT*PD-L1]-dimer_TIGIT_3-[dimer_PD-L1_tumor_3]-[dimer_PD-L1_APC_3]-[trimer_TIGIT*PD-L1_tumor_3]-[trimer_TIGIT*PD-L1_APC_3])*(TIGIT_per_cell*[t cell]/V-[trimer_TIGIT*PD-L1_APC_3]-[TIGIT:tumor_CD155_total]-dimer_TIGIT_3-[TIGIT:APC_CD155_total]-[trimer_TIGIT*PD-L1_tumor_3])
dissociation_ dimer_TIGIT	koff_drug_3_TIGIT*tumor.dimer_TIGIT_3
binding_dimer_PD-L1_APC_3	[kon_drug_3_PD-L1]*([drug_3_TIGIT*PD-L1]-dimer_TIGIT_3-[dimer_PD-L1_tumor_3]-[dimer_PD-L1_APC_3])*([APC_PD-L1_per_cell]*APC/V-[dimer_PD-L1_APC_3]-[trimer_TIGIT*PD-L1_APC_3]-[PD-1:APC_PD-L1_total])
dissociation_ dimer_PD-L1_APC_3	[koff_drug_3_PD-L1]*tumor.[dimer_PD-L1_APC_3]
dissociation_ trimer_TIGIT*PD-L1_APC_1	koff_drug_3_TIGIT*tumor.[trimer_TIGIT*PD-L1_APC_3]
binding_dimer_PD-L1_tumor_3_2	koff_drug_3_TIGIT*tumor.[trimer_TIGIT*PD-L1_tumor_3]
dissociation_ dimer_PD-L1_tumor_3_2	kon_drug_3_TIGIT*[dimer_PD-L1_tumor_3]*(TIGIT_per_cell*[t cell]/V-[trimer_TIGIT*PD-L1_APC_3]-[TIGIT:tumor_CD155_total]-dimer_TIGIT_3-[TIGIT:APC_CD155_total]-[trimer_TIGIT*PD-L1_tumor_3])
binding_dimer_TIGIT_2	[koff_drug_3_PD-L1]*tumor.[trimer_TIGIT*PD-L1_tumor_3]
binding_dimer_TIGIT_3	[koff_drug_3_PD-L1]*tumor.[trimer_TIGIT*PD-L1_APC_3]
dissociation_ dimer_TIGIT_2	[kon_drug_3_PD-L1]*dimer_TIGIT_3*([tumor_PD-L1_per_cell]*([tumor cell]+M1+M2+M3)/V-[trimer_TIGIT*PD-L1_tumor_3]-[PD-1:tumor_PD-L1_total]-[dimer_PD-L1_tumor_3])
dissociation_ dimer_TIGIT_3	[kon_drug_3_PD-L1]*dimer_TIGIT_3*([APC_PD-L1_per_cell]*APC/V-[trimer_TIGIT*PD-L1_APC_3]-[PD-1:APC_PD-L1_total]-[dimer_PD-L1_APC_3])
binding_dimer_PD-L1_APC_3_2	koff_drug_3_TIGIT*tumor.[trimer_TIGIT*PD-L1_APC_3]
dissociation_ dimer_PD-L1_APC_3_2	kon_drug_3_TIGIT*[dimer_PD-L1_APC_3]*(TIGIT_per_cell*[t cell]/V-[trimer_TIGIT*PD-L1_APC_3]-[TIGIT:tumor_CD155_total]-dimer_TIGIT_3-[TIGIT:APC_CD155_total]-[trimer_TIGIT*PD-L1_tumor_3])
binding_dimer_PD-L1_APC_TIGIT	kon_drug_3_TIGIT*[dimer_PD-L1_APC_3]*(TIGIT_per_cell*[t cell]/V-[trimer_TIGIT*PD-L1_APC_3]-[TIGIT:tumor_CD155_total]-dimer_TIGIT_3-[TIGIT:APC_CD155_total]-[trimer_TIGIT*PD-L1_tumor_3])
binding_dimer_TIGIT_PD-L1_APC	[kon_drug_3_PD-L1]*dimer_TIGIT_3*([APC_PD-L1_per_cell]*APC/V-[trimer_TIGIT*PD-L1_APC_3]-[PD-1:APC_PD-L1_total]-[dimer_PD-L1_APC_3])
dissociation_ trimer_TIGIT*PD-L1_APC_2	[koff_drug_3_PD-L1]*tumor.[trimer_TIGIT*PD-L1_APC_3]
dissociation_ trimer_4-1BB*PD-L1_tumor_1	[koff_drug_11_4-1BB]*tumor.[trimer_4-1BB*PD-L1_tumor_11]
binding_dimer_PD-L1_ tumor_4-1BB	[kon_drug_11_4-1BB]*tumor.[dimer_PD-L1_tumor_11]*([4-1BB_per_cell]*[t cell]/V-tumor.[dimer_4-1BB_11]-tumor.[trimer_4-1BB*PD-L1_APC_11]-tumor.[trimer_4-1BB*PD-L1_tumor_11]-[4-1BB:4-1BBL_total])
dissociation_ trimer_4-1BB*PD-L1_tumor_2	[koff_drug_11_PD-L1]*tumor.[trimer_4-1BB*PD-L1_APC_11]
binding_dimer_4-1BB_PD-L1_tumor	[kon_drug_11_PD-L1]*tumor.[dimer_4-1BB_11]*([tumor_PD-L1_per_cell]*([tumor cell]+M1+M2+M3)/V-tumor.[dimer_PD-L1_tumor_11]-tumor.[trimer_4-1BB*PD-L1_tumor_11]-[PD-1:tumor_PD-L1_total])
dissociation_ dimer_PD-L1_tumor	[koff_drug_11_PD-L1]*tumor.[dimer_PD-L1_tumor_11]
binding_dimer_PD-L1_tumor	[kon_drug_11_PD-L1]*([drug_11_4-1BB*PD-L1]-tumor.[dimer_PD-L1_APC_11]-tumor.[dimer_4-1BB_11]-tumor.[dimer_PD-L1_tumor_11]-[trimer_4-1BB*PD-L1_APC_11]-[trimer_4-1BB*PD-L1_tumor_11])*([tumor_PD-L1_per_cell]*([tumor cell]+M1+M2+M3)/V-tumor.[dimer_PD-L1_tumor_11]-tumor.[trimer_4-1BB*PD-L1_tumor_11]-[PD-1:tumor_PD-L1_total])
dissociation_ trimer_4-1BB*PD-L1_APC_1	[koff_drug_11_PD-L1]*tumor.[trimer_4-1BB*PD-L1_APC_11]
binding_dimer_4-1BB_PD-L1_APC	[kon_drug_11_PD-L1]*tumor.[dimer_4-1BB_11]*([APC_PD-L1_per_cell]*APC/V-tumor.[dimer_PD-L1_APC_11]-tumor.[trimer_4-1BB*PD-L1_APC_11]-[PD-1:APC_PD-L1_total])
dissociation_ trimer_4-1BB*PD-L1_APC_2	[koff_drug_11_4-1BB]*tumor.[trimer_4-1BB*PD-L1_APC_11]
binding_dimer_PD-L1_APC_4-1BB	[kon_drug_11_4-1BB]*tumor.[dimer_PD-L1_APC_11]*([4-1BB_per_cell]*[t cell]/V-tumor.[dimer_4-1BB_11]-tumor.[trimer_4-1BB*PD-L1_APC_11]-tumor.[trimer_4-1BB*PD-L1_tumor_11]-[4-1BB:4-1BBL_total])
dissociation_dimer_4-1BB	[koff_drug_11_4-1BB]*tumor.[dimer_4-1BB_11]
binding_dimer_4-1BB	[kon_drug_11_4-1BB]*([drug_11_4-1BB*PD-L1]-tumor.[dimer_PD-L1_APC_11]-tumor.[dimer_4-1BB_11]-tumor.[dimer_PD-L1_tumor_11]-[trimer_4-1BB*PD-L1_APC_11]-[trimer_4-1BB*PD-L1_tumor_11])*([4-1BB_per_cell]*[t cell]/V-tumor.[dimer_4-1BB_11]-tumor.[trimer_4-1BB*PD-L1_APC_11]-tumor.[trimer_4-1BB*PD-L1_tumor_11]-[4-1BB:4-1BBL_total])
dissociation_dimer_PD-L1_APC	[koff_drug_11_PD-L1]*tumor.[dimer_PD-L1_APC_11]
binding_dimer_PD-L1_APC	[kon_drug_11_PD-L1]*([drug_11_4-1BB*PD-L1]-tumor.[dimer_PD-L1_APC_11]-tumor.[dimer_4-1BB_11]-tumor.[dimer_PD-L1_tumor_11]-[trimer_4-1BB*PD-L1_APC_11]-[trimer_4-1BB*PD-L1_tumor_11])*([APC_PD-L1_per_cell]*[APC]/V-[dimer_PD-L1_APC_11]-[trimer_4-1BB*PD-L1_APC_11]-[PD-1:APC_PD-L1_total])
binding_dimer_PD-L1_APC_2	[koff_drug_11_4-1BB]*tumor.[trimer_4-1BB*PD-L1_APC_11]
dissociation_dimer_PD-L1_APC_2	[kon_drug_11_4-1BB]*tumor.[dimer_PD-L1_APC_11]*([4-1BB_per_cell]*[t cell]/V-tumor.[dimer_4-1BB_11]-tumor.[trimer_4-1BB*PD-L1_APC_11]-tumor.[trimer_4-1BB*PD-L1_tumor_11]-[4-1BB:4-1BBL_total])
binding_dimer_4-1BB_2	[koff_drug_11_PD-L1]*tumor.[trimer_4-1BB*PD-L1_APC_11]
binding_dimer_4-1BB_3	[koff_drug_11_PD-L1]*tumor.[trimer_4-1BB*PD-L1_tumor_11]
dissociation_dimer_4-1BB_2	[kon_drug_11_PD-L1]*tumor.[dimer_4-1BB_11]*([APC_PD-L1_per_cell]*APC/V-tumor.[dimer_PD-L1_APC_11]-tumor.[trimer_4-1BB*PD-L1_APC_11]-[PD-1:APC_PD-L1_total])
dissociation_dimer_4-1BB_3	[kon_drug_11_PD-L1]*tumor.[dimer_4-1BB_11]*([tumor_PD-L1_per_cell]*([tumor cell]+M1+M2+M3)/V-tumor.[dimer_PD-L1_tumor_11]-tumor.[trimer_4-1BB*PD-L1_tumor_11]-[PD-1:tumor_PD-L1_total])
binding_dimer_PD-L1_tumor_2	[koff_drug_11_4-1BB]*tumor.[trimer_4-1BB*PD-L1_tumor_11]
dissociation_ dimer_PD-L1_tumor_2	[kon_drug_11_4-1BB]*tumor.[dimer_PD-L1_tumor_11]*([4-1BB_per_cell]*[t cell]/V-tumor.[dimer_4-1BB_11]-tumor.[trimer_4-1BB*PD-L1_APC_11]-tumor.[trimer_4-1BB*PD-L1_tumor_11]-[4-1BB:4-1BBL_total])
production of activation_1_drug_11	kf_drug_11_activation_1*(([dimer_4-1BB_11_per_cell]+[trimer_4-1BB*PD-L1_APC_11_per_cell]+[trimer_4-1BB*PD-L1_tumor_11_per_cell])/([dimer_4-1BB_11_per_cell]+[trimer_4-1BB*PD-L1_APC_11_per_cell]+[trimer_4-1BB*PD-L1_tumor_11_per_cell]+1e-10))

## Sheet: Equations
Exemplar ODEs
d([abdominal cavity].drug_abdominal)/dt = 1/[abdominal cavity]*(-absorption_drug)
d(central.drug_central)/dt = 1/central*(absorption_drug - transportation_drug - clearance_drug)
d(peripheral.drug_peripheral)/dt = 1/peripheral*(transportation_drug)
d([TCR/CD3])/dt = (-internalization_CD3)
d(CD28)/dt = (-internalization_CD28)
d([tumor_MHC:TCR/CD3_total])/dt = (-[dissociation_tumor_MHC:TCR/CD3_total] + binding_9)
d([CD28:CD80/86_total])/dt = (binding_2 - [dissociation_CD28:CD80/86_total])
d(ZAP70_n)/dt = (-[phosphorylation_ZAP70_ APC_MHC:TCR/CD3] - phosphorylation_ZAP70_1 + dephosphorylation_ZAP70_1 - phosphorylation_ZAP70_2 + dephosphorylation_ZAP70_2 + dephosphorylation_ZAP70_3 + [inhibition_PD-1_1] + inhibition_CTLA4_1 - [phosphorylation_ZAP70_MHC:TCR/CD3] + dephosphorylation_ZAP70_4)
d(ZAP70_a)/dt = ([phosphorylation_ZAP70_ APC_MHC:TCR/CD3] + phosphorylation_ZAP70_1 - dephosphorylation_ZAP70_1 + phosphorylation_ZAP70_2 - dephosphorylation_ZAP70_2 - dephosphorylation_ZAP70_3 - [inhibition_PD-1_1] - inhibition_CTLA4_1 + [phosphorylation_ZAP70_MHC:TCR/CD3] - dephosphorylation_ZAP70_4)
d(PI3K_n)/dt = (-phosphorylation_PI3K_1 - phosphorylation_PI3K_2 + dephosphorylation_PI3K_1 + dephosphorylation_PI3K_2 - phosphorylation_PI3K_3 + dephosphorylation_PI3K_3 + [inhibition_PD-1_2] + inhibition_CTLA4_2)
d(PI3K_a)/dt = (phosphorylation_PI3K_1 + phosphorylation_PI3K_2 - dephosphorylation_PI3K_1 - dephosphorylation_PI3K_2 + phosphorylation_PI3K_3 - dephosphorylation_PI3K_3 - [inhibition_PD-1_2] - inhibition_CTLA4_2)
d(Akt_a)/dt = (phosphorylation_AKT - dephosphorylation_AKT - inhibition_CTLA4_3 + activation_OX40_2 - inhibition_LAG3_2 + [phosphorylation_AKT_IL-2] + [activation_4-1BB_2])
d(Akt_n)/dt = (-phosphorylation_AKT + dephosphorylation_AKT + inhibition_CTLA4_3 - activation_OX40_2 + inhibition_LAG3_2 - [phosphorylation_AKT_IL-2] - [activation_4-1BB_2])
d(Erk_n)/dt = (-phosphorylation_ERK + dephosphorylation_ERK - [activation_4-1BB_1] + inhibition_TIGIT_1 + inhibition_LAG3_1 - [phosphorylation_ERK_IL-2])
d(Erk_a)/dt = (phosphorylation_ERK - dephosphorylation_ERK + [activation_4-1BB_1] - inhibition_TIGIT_1 - inhibition_LAG3_1 + [phosphorylation_ERK_IL-2])
d([NF-κB])/dt = ([phosphorylation_NF-κB] - [dephosphorylation_NF-κB] - inhibition_TIGIT_2 + activation_OX40_1)
d([IL-2])/dt = ([production_IL-2] - [Clearance_IL-2])
d([IFN-γ])/dt = ([production_IFN-γ] - [Clearance_IFN-γ])
d(promoter_1_n)/dt = (-phosphorylation_ERK_promoter_1 + deactivation_promoter_1)
d(promoter_1_a)/dt = (phosphorylation_ERK_promoter_1 - deactivation_promoter_1)
d(promoter_2_n)/dt = (-[production_NF-κB_promoter_2] + deactivation_promoter_2)
d(promoter_2_a)/dt = ([production_NF-κB_promoter_2] - deactivation_promoter_2)
d(inhibitor_1)/dt = (-elimination_inhibitor_1 + production_inhibitor_1 - inhibitor_1_n + inhibitor_1_a)
d(inhibitor_2)/dt = (-elimination_inhibitor_2 + production_inhibitor_2)
d(activation_1)/dt = (-elimination_activation_1 + production_activation_1 + [production of activation_1_drug_11])
d(activation_2)/dt = (-elimination_activation_2 + production_activation_2 )
d(inhibitor_3)/dt = (-elimination_inhibitor_3 + production_inhibitor_3)
d([PD-1:APC_PD-L1_total])/dt = (binding_3 - [dissociation_PD-1:APC_PD-L1_total])
d([CTLA4:CD80/86_total])/dt = (binding_5 - [dissociation_CTLA4:CD80/86_total])
d([4-1BB:4-1BBL_total])/dt = (binding_6 - [dissociation_4-1BB:4-1BBL_total])
d([OX40:OX40L_total])/dt = (binding_7 - [dissociation_OX40:OX40L_total])
d([TIGIT:APC_CD155_total])/dt = (binding_8 - [dissociation_TIGIT:APC_CD155_total])
d([tumor cell])/dt = (growth_tumor - killing_tumor_vivo)
d([t cell])/dt = (growth_t - killing_t)
d([PD-1:tumor_PD-L1_total])/dt = (binding_10 - [dissociation_PD-1:tumor_PD-L1_total])
d([TIGIT:tumor_CD155_total])/dt = (binding_11 - [dissociation_TIGIT:tumor_CD155_total])
d(M1)/dt = (-transduction_1_2 + killing_tumor_vivo)
d([APC_MHC:TCR/CD3_total])/dt = (binding_1 - [dissociation_APC_MHC:TCR/CD3_total])
d(CTLA4_per_cell)/dt = (increase_CTLA4)
d(M2)/dt = (transduction_1_2 - transduction_2_3)
d(M3)/dt = (transduction_2_3 - transduction_3_n)
d(GI_tract_4.drug_GI)/dt = (-absorption_SHP099)
d(central_4.drug_central)/dt = 1/central_4*(absorption_SHP099 - transportation_SHP099 - [clearance _SHP099])
d(peripheral_4.drug_peripheral)/dt = 1/peripheral_4*(transportation_SHP099)
d([dimer_PD-L1_tumor_3])/dt = ([binding_dimer_PD-L1_tumor_3] - [dissociation_ dimer_PD-L1_tumor_3] + [binding_dimer_PD-L1_tumor_3_2] - [dissociation_ dimer_PD-L1_tumor_3_2])
d(dimer_TIGIT_3)/dt = (binding_dimer_TIGIT - [dissociation_ dimer_TIGIT] + binding_dimer_TIGIT_2 - [dissociation_ dimer_TIGIT_2] + binding_dimer_TIGIT_3 - [dissociation_ dimer_TIGIT_3])
d([trimer_TIGIT*PD-L1_tumor_3])/dt = ([binding_dimer_PD-L1_tumor_TIGIT] - [dissociation_ trimer_TIGIT*PD-L1_tumor_1] + [binding_dimer_TIGIT_PD-L1_tumor] - [dissociation_ trimer_TIGIT*PD-L1_tumor_2])
d([dimer_PD-L1_APC_3])/dt = ([binding_dimer_PD-L1_APC_3] - [dissociation_ dimer_PD-L1_APC_3] + [binding_dimer_PD-L1_APC_3_2] - [dissociation_ dimer_PD-L1_APC_3_2])
d([trimer_TIGIT*PD-L1_APC_3])/dt = (-[dissociation_ trimer_TIGIT*PD-L1_APC_1] + [binding_dimer_PD-L1_APC_TIGIT] + [binding_dimer_TIGIT_PD-L1_APC] - [dissociation_ trimer_TIGIT*PD-L1_APC_2])
d([trimer_4-1BB*PD-L1_tumor_11])/dt = (-[dissociation_ trimer_4-1BB*PD-L1_tumor_1] + [binding_dimer_PD-L1_ tumor_4-1BB] - [dissociation_ trimer_4-1BB*PD-L1_tumor_2] + [binding_dimer_4-1BB_PD-L1_tumor])
d([dimer_PD-L1_tumor_11])/dt = (-[dissociation_ dimer_PD-L1_tumor] + [binding_dimer_PD-L1_tumor] + [binding_dimer_PD-L1_tumor_2] - [dissociation_ dimer_PD-L1_tumor_2])
d([trimer_4-1BB*PD-L1_APC_11])/dt = (-[dissociation_ trimer_4-1BB*PD-L1_APC_1] + [binding_dimer_4-1BB_PD-L1_APC] - [dissociation_ trimer_4-1BB*PD-L1_APC_2] + [binding_dimer_PD-L1_APC_4-1BB])
d([dimer_4-1BB_11])/dt = (-[dissociation_dimer_4-1BB] + [binding_dimer_4-1BB] + [binding_dimer_4-1BB_2] - [dissociation_dimer_4-1BB_2] + [binding_dimer_4-1BB_3] - [dissociation_dimer_4-1BB_3])
d([dimer_PD-L1_APC_11])/dt = (-[dissociation_dimer_PD-L1_APC] + [binding_dimer_PD-L1_APC] + [binding_dimer_PD-L1_APC_2] - [dissociation_dimer_PD-L1_APC_2])

## Sheet: data for calibration&validation
data for calibration	Reference (DOI)	Animal model (cell line, if applicable)
Fig 2
Fig 2A	10.1186/s12964-020-00673-z;10.1016/j.jbc.2021.100311
Fig 2B	10.1126/sciadv.aay2432;10.1074/jbc.RA120.012572
Fig 2C	10.1126/science.aaf1292
Fig 2D	10.1128/MCB.26.6.2327-2336.2006;10.3892/ol.2019.10903;10.1038/s41418-021-00787-y
Fig 2E	10.1371/journal.pgen.1006185;10.1371/journal.pone.0069677
Fig 2F	10.1186/s12964-020-00673-z;10.1016/j.febslet.2004.07.083
Fig 2G	10.1073/pnas.97.7.3394;10.4049/jimmunol.1100793
Fig 2H	10.26508/lsa.201900612
Fig 2I	10.1074/jbc.M604367200
Fig 3
Fig 3A	10.1111/j.1365-3083.2011.02564.x
Fig 3B	10.1038/s41598-019-48711-2
Fig 3C	10.1038/s41598-022-22975-7
Fig 3D	10.3389/fimmu.2021.654463
Fig 3E	10.1038/s41598-023-36942-3
Fig 3F	10.1158/2159-8290.CD-21-1345
Fig 3G	10.1080/2162402X.2021.1943180
Fig 3H	10.1002/ctm2.754
Fig 3I	10.1158/1078-0432.CCR-19-3548	MC38
Fig 3J	10.1136/jitc-2021-002428	MC38
Fig 3K	10.1016/j.ctarc.2021.100467	MC38
Fig 3L	10.1186/s40425-019-0570-8	MC38
Fig 3M	10.1073/pnas.2200879119	MC38
Fig 3N	10.1007/s00262-020-02501-2	MC38
Fig 3O	10.1080/19420862.2019.1629239	MC38
Fig 3P	10.1186/s12967-022-03619-w	MC38
Fig S1
Fig S1A	10.1093/emboj/18.7.1832;10.1186/s12964-020-00673-z
Fig S1B	10.1038/gt.2015.48;10.1186/s12964-020-00673-z
Fig S1C	10.1371/journal.pgen.1006185
Fig S1D	10.1371/journal.pone.0028232
Fig S1E	10.1182/blood-2008-04-152942
Fig S1F	10.1016/j.celrep.2018.06.054
Fig S1G	10.1186/s12964-020-00673-z;10.1038/s41467-021-26135-9;10.1016/j.jbc.2021.100311
Fig S1H	10.1038/gt.2015.48;10.1371/journal.pone.0028232;10.3892/ol.2019.10903
Fig S1I	10.1126/sciadv.aay4458
Fig S2
Fig S2A	10.1080/2162402X.2022.2030135
Fig S2B	10.1038/ncomms2719
Fig S2C	10.1038/s41598-019-49485-3
Fig S2D	10.1038/s41598-022-22975-7
Fig S2E	10.1080/2162402X.2021.1943180
Fig S2F	10.1158/1078-0432.CCR-19-3548
Fig S2G	10.1158/1535-7163.MCT-20-0226
Fig S2H	10.1186/s40425-018-0329-7
Fig S3
Fig S3A	10.3390/biom10030399
Fig S3B	10.1111/cts.12535
Fig S3C	10.1111/cts.12535
Fig S3D	10.1208/s12248-019-0332-z
Fig S3E	10.1073/pnas.2200879119
Fig S3F	10.1073/pnas.2200879119
Fig S3G	10.3390/biomedicines9060640
Fig S3H	10.1074/jbc.M110.184317
Fig S3I	10.3390/biomedicines9060640
Fig S3J	10.1021/acs.jmedchem.6b00680
Fig S3K	10.1021/acs.jmedchem.6b00680
Fig S4
Fig S4A	10.1080/2162402X.2021.1943180	MC38
Fig S4B	10.1038/s41598-022-22975-7	MC38
Fig S4C	10.1038/s41467-021-26645-6	CT26
Fig S4D	10.21203/rs.3.rs-2146670/v1	MC38
Fig S4E	10.21203/rs.3.rs-2146670/v1	EL-4
Fig S4F	10.1158/1078-0432.CCR-21-2762	MC38
Fig S4G	10.1080/2162402X.2022.2030135	MC38
Fig S4H	10.1186/s40425-019-0570-8	MC38
Fig S4I	10.1038/s41598-021-80999-x	MC38
Fig S5
Fig S5A	10.1186/s12967-022-03619-w	MC38
Fig S5B	10.21203/rs.3.rs-2146670/v1	B16F10
Fig S5C	10.3389/fimmu.2021.688961	MC38
Fig S5D	10.1158/1078-0432.CCR-19-3548	MC38
Fig S5E	10.2967/jnumed.120.258871	MC38
Fig S5F	10.1073/pnas.2200879119	MC38
Fig S5G	10.1073/pnas.2200879119	CT26
Fig S5H	10.1038/s41422-018-0011-0	B16F10
data for validation	Reference (DOI)
Fig 4
Fig 4A	10.1136/jitc-2021-002428	MC38
Fig 4B	10.1080/19420862.2019.1629239	MC38
Fig 4C	10.3389/fimmu.2021.688961	MC38
Fig 4D	10.1038/s41467-021-26645-6	MC38
Fig 4E	10.1186/s12967-022-03619-w	MC38
Fig 4F	10.1158/1078-0432.CCR-19-3548	MC38
Fig 4G	10.1158/1078-0432.CCR-19-3548	MC38
Fig 4H	10.1038/s41598-022-22975-7	MC38
Fig 4I	10.1038/s41422-018-0011-0	MC38
Fig 4J	10.1007/s00262-020-02501-2	MC38
Fig S6
Fig S6A	10.1016/j.ctarc.2021.100467	MC38
Fig S6B	10.1080/2162402X.2021.1943180	MC38
Fig S6C	10.1080/2162402X.2022.2030135	MC38
Fig S6D	10.21203/rs.3.rs-2146670/v1	EL-4
Fig S6E	10.21203/rs.3.rs-2146670/v1	B16F10
Fig S6F	10.1186/s40425-019-0570-8	MC38
Fig S6G	10.1038/s41422-018-0011-0	B16F10
Fig S6H	10.2967/jnumed.120.258871	MC38
Fig S6I	10.1158/1078-0432.CCR-21-2762	MC38
Fig S6J	10.1186/s12967-022-03619-w	MC38
Fig S6K	10.21203/rs.3.rs-2146670/v1	MC38
